# Supplementary material for: Self-Organization of Microcircuits in Networks of Spiking Neurons with Plastic Synapses
Source: PLoS Comput Biol. 2015 Aug 20;11(8):e1004458. doi: 10.1371/journal.pcbi.1004458 (PMC4546203; doi:10.1371/journal.pcbi.1004458)
Supplement: S1 Code — (ZIP) [file pcbi.1004458.s009.zip]

Archive with 32 entries (25 files):
- gko_stdp_network_2014/
- gko_stdp_network_2014/.DS_Store
- __MACOSX/
- __MACOSX/gko_stdp_network_2014/
- __MACOSX/gko_stdp_network_2014/._.DS_Store
- gko_stdp_network_2014/par_cell.m
- gko_stdp_network_2014/par_net.m
- gko_stdp_network_2014/sims/
- gko_stdp_network_2014/sims/.DS_Store
- __MACOSX/gko_stdp_network_2014/sims/
- __MACOSX/gko_stdp_network_2014/sims/._.DS_Store
- gko_stdp_network_2014/sims/fastexponent.h
- __MACOSX/gko_stdp_network_2014/sims/._fastexponent.h
- gko_stdp_network_2014/sims/sims.c
- __MACOSX/gko_stdp_network_2014/sims/._sims.c
- gko_stdp_network_2014/sims/sims.mexmaci64
- gko_stdp_network_2014/sims/sims.o
- gko_stdp_network_2014/sims/sims_caller_storeW.m
- __MACOSX/gko_stdp_network_2014/sims/._sims_caller_storeW.m
- gko_stdp_network_2014/theory/
- gko_stdp_network_2014/theory/Euler_caller_clean.m
- gko_stdp_network_2014/theory/LR_caller.m
- gko_stdp_network_2014/theory/theory0.m
- gko_stdp_network_2014/theory/theory1.m
- __MACOSX/gko_stdp_network_2014/theory/
- __MACOSX/gko_stdp_network_2014/theory/._theory1.m
- gko_stdp_network_2014/theory/theory_EIFfpt.c
- gko_stdp_network_2014/theory/theory_EIFfpt.mexmaci64
- gko_stdp_network_2014/theory/theory_EIFresp.c
- gko_stdp_network_2014/theory/theory_EIFresp.mexmaci64
- gko_stdp_network_2014/theory/thin_x.c
- gko_stdp_network_2014/theory/thin_x.mexmaci64
