# Supplementary material for: Self-Organization of Microcircuits in Networks of Spiking Neurons with Plastic Synapses
Source: PLoS Comput Biol. 2015 Aug 20;11(8):e1004458. doi: 10.1371/journal.pcbi.1004458 (PMC4546203; doi:10.1371/journal.pcbi.1004458)
Supplement: S1 Code — (ZIP) [file pcbi.1004458.s009.zip › gko_stdp_network_2014/theory/theory1.m]

function [r1 r0 x1 x0 P0 V1 C0] = theory1(u1,mu_in,sigma2,params,freq,xi)

[P0,p0,~,r0,x0] = theory0(mu_in,sigma2,params,xi);
[r1,x1,V1] = theory_EIFresp(params,x0,mu_in,sigma2,xi,u1,r0,P0,p0,freq);
[f0] = theory_EIFfpt(params,mu_in,sigma2,freq);
C0 = r0.*(1+2.*real(f0./(1-f0))); %renewal power spectrum - false

end
